# Supplementary material for: The Biodistribution of Replication-Defective Simian Adenovirus 1 Vector in a Mouse Model
Source: Viruses. 2024 Mar 31;16(4):550. doi: 10.3390/v16040550 (PMC11054548; doi:10.3390/v16040550)
Supplement: Supplementary file 1 [file viruses-16-00550-s001.zip]

Archive with 1 entries (1 files):
- viruses-2906052-supplementary.pdf
